# Supplementary material for: Selectively Targeting Breast Cancer Stem Cells by 8-Quinolinol and Niclosamide
Source: Int J Mol Sci. 2022 Oct 4;23(19):11760. doi: 10.3390/ijms231911760 (PMC9570236; doi:10.3390/ijms231911760)
Supplement: Supplementary file 1 [file ijms-23-11760-s001.zip]

Archive with 1 entries (1 files):
- ijms-1895815-supplementary.pdf
